# Supplementary material for: The Inflammatory Response in Human Keratinocytes Exposed to Cinnamaldehyde Is Regulated by Nrf2
Source: Antioxidants (Basel). 2022 Mar 17;11(3):575. doi: 10.3390/antiox11030575 (PMC8945052; doi:10.3390/antiox11030575)
Supplement: Supplementary file 1 [file antioxidants-11-00575-s001.zip]

Archive with 2 entries (2 files):
- Supplementary Figures.pdf
- Supplementary Table S1.csv
