# Supplementary material for: The Inflammatory Response in Human Keratinocytes Exposed to Cinnamaldehyde Is Regulated by Nrf2
Source: Antioxidants (Basel). 2022 Mar 17;11(3):575. doi: 10.3390/antiox11030575 (PMC8945052; doi:10.3390/antiox11030575)
Supplement: Supplementary file 1 [file antioxidants-11-00575-s001.zip › Supplementary Table S1.csv]

Table S1: Table of the identified metabolites by mass spectrometry in KERTr cells.
;;;Sh Sc DMSO;;;;;Sh Sc CinA 100 �M;;;;;Sh Sc CinA 250 �M;;;;;Sh Nrf2 DMSO;;;;;Sh Nrf2 CinA 100 �M;;;;
CompoundName;Chemical Formula;Extracted Mass;Repeat #1;Repeat #2;Repeat #3;mean;SD;Repeat #1;Repeat #2;Repeat #3;mean;SD;Repeat #1;Repeat #2;Repeat #3;mean;SD;Repeat #1;Repeat #2;Repeat #3;mean;SD;Repeat #1;Repeat #2;Repeat #3;mean;SD
3-hydroxybutyric acid;C4H8O3;103.04007;1	49E+06;1	02E+06;1	39E+06;1	30E+06;2	48E+05;1	23E+06;1	65E+06;8	25E+05;1	24E+06;4	13E+05;4	43E+04;7	85E+04;2	67E+05;1	30E+05;1	20E+05;1	92E+06;1	27E+06;2	56E+06;1	92E+06;6	45E+05;1	11E+06;1	23E+06;6	58E+05;9	99E+05;3	2.00E+05
5-oxo-L-Proline;C5H6NO3;129.04259;1	02E+09;9	53E+08;1	01E+09;9	94E+08;3	61E+07;1	03E+09;9	39E+08;9	73E+08;9	81E+08;4	60E+07;4	29E+08;2	72E+08;3	55E+08;3	52E+08;7	85E+07;1	15E+09;9	59E+08;1	02E+09;1	04E+09;9	76E+07;9	82E+08;9	31E+08;9	35E+08;9	49E+08;2	8.40E+08
acetyl-aspartate (N);C6H9NO5;174.0408;7	52E+07;7	12E+07;7	36E+07;7	33E+07;2	01E+06;8	14E+07;6	41E+07;8	15E+07;7	57E+07;1	00E+07;3	64E+07;2	03E+07;2	72E+07;2	80E+07;8	08E+06;8	83E+07;7	37E+07;7	61E+07;7	94E+07;7	83E+06;8	01E+07;7	06E+07;8	19E+07;7	75E+07;6	7.00E+06
acetyl-carnitine;C9H17NO4;204.12303;2	60E+08;2	64E+08;2	65E+08;2	63E+08;2	65E+06;2	84E+08;2	20E+08;2	79E+08;2	61E+08;3	56E+07;6	45E+07;3	58E+07;4	98E+07;5	00E+07;1	44E+07;3	96E+08;3	27E+08;3	25E+08;3	49E+08;4	04E+07;3	20E+08;2	90E+08;3	27E+08;3	12E+08;1	9.70E+08
acetyl-cysteine;C5H9NO3S;164.03759;7	35E+05;4	96E+05;7	17E+05;6	49E+05;1	33E+05;7	09E+05;3	71E+05;5	17E+05;5	32E+05;1	70E+05;7	45E+04;2	21E+04;5	53E+04;5	06E+04;2	65E+04;1	36E+06;9	61E+05;1	16E+06;1	16E+06;2	00E+05;8	16E+05;6	56E+05;6	18E+05;6	97E+05;1	5.00E+05
acetyl-glutamine;C7H12N2O4;189.08698;6	03E+07;5	58E+07;5	88E+07;5	83E+07;2	29E+06;5	69E+07;4	54E+07;5	25E+07;5	16E+07;5	80E+06;2	28E+07;1	18E+07;1	57E+07;1	68E+07;5	58E+06;7	23E+07;5	47E+07;5	50E+07;6	07E+07;1	01E+07;5	06E+07;4	29E+07;4	84E+07;4	73E+07;3	9.70E+07
acetyl-lysine;C8H16N2O3;189.12337;1	87E+07;1	98E+07;1	93E+07;1	93E+07;5	51E+05;1	74E+07;1	33E+07;1	69E+07;1	59E+07;2	24E+06;5	70E+06;3	30E+06;4	03E+06;4	34E+06;1	23E+06;2	80E+07;2	29E+07;2	38E+07;2	49E+07;2	72E+06;1	99E+07;1	77E+07;2	24E+07;2	00E+07;2	3.50E+07
Adenine;C5H5N5;136.06177;1	32E+09;1	00E+09;1	34E+09;1	22E+09;1	91E+08;1	55E+09;1	31E+09;1	53E+09;1	46E+09;1	33E+08;7	73E+08;4	93E+08;6	24E+08;6	30E+08;1	40E+08;1	66E+09;1	51E+09;1	63E+09;1	60E+09;7	94E+07;1	86E+09;1	68E+09;1	84E+09;1	79E+09;9	8.70E+08
Adenosine;C10H13N5O4;268.10403;4	99E+06;3	28E+06;4	95E+06;4	41E+06;9	76E+05;3	17E+06;3	84E+06;3	64E+06;3	55E+06;3	44E+05;3	95E+06;2	91E+06;3	95E+06;3	60E+06;6	00E+05;8	64E+06;1	07E+07;7	92E+06;9	09E+06;1	44E+06;9	56E+06;9	66E+06;1	19E+07;1	04E+07;1	3.20E+07
ADP;C10H15N5O10P2;426.02214;2	19E+07;1	90E+07;2	44E+07;2	18E+07;2	70E+06;2	04E+07;1	81E+07;1	96E+07;1	94E+07;1	17E+06;8	42E+06;4	54E+06;8	08E+06;7	01E+06;2	15E+06;2	70E+07;2	08E+07;1	95E+07;2	24E+07;4	01E+06;2	44E+07;2	24E+07;2	13E+07;2	27E+07;1	5.70E+07
aKG;C5H6O5;145.01425;1	71E+08;1	61E+08;1	65E+08;1	66E+08;5	03E+06;1	44E+08;1	31E+08;1	39E+08;1	38E+08;6	56E+06;1	19E+08;7	23E+07;1	19E+08;1	03E+08;2	70E+07;1	57E+08;1	37E+08;1	26E+08;1	40E+08;1	57E+07;1	65E+08;1	44E+08;1	31E+08;1	47E+08;1	7.20E+08
Aminoadipate;C6H11NO4;162.07608;7	58E+06;6	60E+06;7	97E+06;7	38E+06;7	06E+05;8	27E+06;6	49E+06;8	16E+06;7	64E+06;9	97E+05;3	59E+06;1	77E+06;2	96E+06;2	77E+06;9	24E+05;1	09E+07;6	84E+06;6	89E+06;8	21E+06;2	33E+06;9	38E+06;6	64E+06;7	66E+06;7	89E+06;1	3.80E+07
AMP;C10H14N5O7P;346.05581;2	52E+07;1	43E+07;3	39E+07;2	45E+07;9	82E+06;2	27E+07;2	36E+07;3	48E+07;2	70E+07;6	74E+06;1	64E+07;7	66E+06;2	33E+07;1	58E+07;7	84E+06;1	98E+07;2	58E+07;2	07E+07;2	21E+07;3	24E+06;2	76E+07;2	05E+07;3	87E+07;2	89E+07;9	1.70E+07
Arachidonic acid;C20H32O2;303.23295;5	03E+05;4	99E+05;5	41E+05;5	14E+05;2	32E+04;5	50E+05;4	89E+05;3	37E+05;4	59E+05;1	10E+05;1	93E+07;1	75E+07;1	88E+07;1	85E+07;9	29E+05;3	40E+05;2	44E+05;3	40E+05;3	08E+05;5	54E+04;4	45E+05;2	75E+05;2	40E+05;3	20E+05;1	1.00E+06
Arginine;C6H14N4O2;175.11895;5	32E+08;4	66E+08;5	47E+08;5	15E+08;4	31E+07;5	73E+08;6	13E+08;6	09E+08;5	98E+08;2	20E+07;4	65E+08;3	38E+08;3	97E+08;4	00E+08;6	36E+07;6	01E+08;5	31E+08;5	90E+08;5	74E+08;3	76E+07;7	53E+08;6	76E+08;6	34E+08;6	88E+08;6	4.00E+07
Argininosuccinate;C10H18N4O6;291.12991;2	08E+07;2	31E+07;2	09E+07;2	16E+07;1	30E+06;2	17E+07;2	03E+07;1	99E+07;2	06E+07;9	45E+05;3	21E+06;2	03E+06;2	45E+06;2	56E+06;5	98E+05;2	19E+07;1	78E+07;1	90E+07;1	96E+07;2	11E+06;2	21E+07;2	14E+07;1	93E+07;2	09E+07;1	4.60E+07
Asparagine;C4H8N2O3;133.06077;4	12E+07;4	34E+07;4	27E+07;4	24E+07;1	12E+06;5	19E+07;4	93E+07;4	85E+07;4	99E+07;1	78E+06;2	94E+07;2	14E+07;2	46E+07;2	51E+07;4	03E+06;4	99E+07;4	65E+07;4	84E+07;4	83E+07;1	70E+06;5	07E+07;4	87E+07;4	61E+07;4	85E+07;2	3.10E+07
Aspartate;C4H7NO4;132.03023;8	23E+08;7	95E+08;8	59E+08;8	26E+08;3	21E+07;8	23E+08;6	93E+08;8	03E+08;7	73E+08;7	00E+07;1	83E+08;1	00E+08;1	17E+08;1	33E+08;4	38E+07;1	18E+09;1	06E+09;1	10E+09;1	11E+09;6	11E+07;9	03E+08;8	40E+08;9	37E+08;8	93E+08;4	9.20E+08
ATP;C10H16N5O13P3;505.98847;4	29E+07;4	09E+07;5	05E+07;4	48E+07;5	06E+06;5	96E+07;5	60E+07;5	04E+07;5	53E+07;4	64E+06;1	50E+07;6	88E+06;1	22E+07;1	14E+07;4	12E+06;8	06E+07;6	37E+07;5	67E+07;6	70E+07;1	23E+07;7	73E+07;7	09E+07;6	17E+07;7	00E+07;7	8.40E+07
Butyric acid;C4H8O2;87.04515;3	66E+06;2	83E+06;1	76E+06;2	75E+06;9	53E+05;1	90E+06;2	72E+06;1	72E+06;2	11E+06;5	33E+05;4	53E+06;2	71E+06;2	35E+06;3	20E+06;1	17E+06;3	31E+06;2	72E+06;1	83E+06;2	62E+06;7	45E+05;2	80E+06;2	61E+06;1	86E+06;2	42E+06;4	9.70E+06
Butyryl-carnitine;C11H21NO4;232.15433;2	74E+07;2	40E+07;2	72E+07;2	62E+07;1	91E+06;1	52E+07;1	20E+07;1	56E+07;1	43E+07;1	97E+06;2	70E+06;1	68E+06;1	38E+06;1	92E+06;6	92E+05;3	84E+07;3	04E+07;3	29E+07;3	39E+07;4	09E+06;1	82E+07;1	65E+07;1	90E+07;1	79E+07;1	2.80E+07
carnitine;C7H15NO3;162.11247;1	65E+08;1	47E+08;1	61E+08;1	58E+08;9	45E+06;1	79E+08;1	35E+08;1	79E+08;1	64E+08;2	54E+07;7	90E+07;4	34E+07;5	77E+07;6	00E+07;1	79E+07;2	09E+08;1	73E+08;1	77E+08;1	86E+08;1	97E+07;1	72E+08;1	46E+08;1	79E+08;1	66E+08;1	7.40E+08
CDP-ethanolamine;C9H15N3O11P2;402.0109;4	14E+06;4	19E+06;3	95E+06;4	09E+06;1	27E+05;4	00E+06;3	26E+06;3	55E+06;3	60E+06;3	73E+05;1	83E+06;1	26E+06;1	43E+06;1	51E+06;2	93E+05;7	06E+06;5	64E+06;5	74E+06;6	15E+06;7	93E+05;5	05E+06;4	66E+06;5	04E+06;4	92E+06;2	2.20E+06
cis-aconitate;C6H6O6;173.00916;2	33E+07;2	40E+07;2	55E+07;2	43E+07;1	12E+06;2	74E+07;2	27E+07;2	52E+07;2	51E+07;2	35E+06;5	32E+06;3	10E+06;4	58E+06;4	33E+06;1	13E+06;2	79E+07;2	17E+07;2	30E+07;2	42E+07;3	27E+06;2	18E+07;1	98E+07;2	07E+07;2	08E+07;1	0.00E+00
Citrate;C6H8O7;191.01973;4	74E+08;4	25E+08;5	40E+08;4	80E+08;5	77E+07;5	62E+08;4	83E+08;5	36E+08;5	27E+08;4	03E+07;7	68E+07;2	26E+07;8	28E+07;6	07E+07;3	32E+07;6	52E+08;5	19E+08;4	82E+08;5	51E+08;8	94E+07;5	45E+08;5	27E+08;5	45E+08;5	39E+08;1	4.00E+07
Citrulline;C6H13N3O3;176.10297;3	93E+05;4	79E+05;6	45E+05;5	06E+05;1	28E+05;3	48E+05;2	45E+06;5	84E+05;1	13E+06;1	15E+06;3	49E+05;2	78E+05;4	67E+05;3	65E+05;9	55E+04;7	80E+05;1	28E+06;8	99E+05;9	86E+05;2	61E+05;7	95E+05;7	97E+05;9	68E+05;8	53E+05;9	9.30E+05
CMP;C9H14N3O8P;322.04457;6	23E+05;4	45E+05;1	05E+06;7	06E+05;3	11E+05;3	51E+05;4	55E+05;6	19E+05;4	75E+05;1	35E+05;2	18E+05;1	14E+05;4	53E+05;2	62E+05;1	74E+05;6	37E+05;7	90E+05;5	78E+05;6	68E+05;1	09E+05;5	90E+05;5	99E+05;8	44E+05;6	78E+05;1	4.40E+06
Creatine;C4H9N3O2;130.0622;3	33E+07;3	73E+07;3	95E+07;3	67E+07;3	14E+06;2	09E+07;2	32E+07;2	98E+07;2	46E+07;4	62E+06;1	04E+07;7	80E+06;1	07E+07;9	63E+06;1	59E+06;2	53E+07;2	13E+07;2	26E+07;2	31E+07;2	04E+06;1	55E+07;1	57E+07;1	89E+07;1	67E+07;1	9.10E+07
Creatinine;C4H7N3O;114.06619;4	83E+07;6	73E+07;9	22E+07;6	93E+07;2	20E+07;4	15E+07;7	27E+07;1	01E+08;7	17E+07;2	98E+07;1	18E+07;1	39E+07;1	87E+07;1	48E+07;3	54E+06;4	55E+07;6	13E+07;8	55E+07;6	41E+07;2	01E+07;3	58E+07;4	92E+07;7	60E+07;5	37E+07;2	5.00E+07
CTP;C9H16N3O14P3;481.97723;5	18E+05;5	03E+05;6	31E+05;5	51E+05;7	00E+04;5	88E+05;3	83E+05;3	46E+05;4	39E+05;1	30E+05;1	67E+04;6	81E+03;5	64E+03;9	72E+03;6	08E+03;1	33E+06;9	59E+05;8	47E+05;1	05E+06;2	53E+05;1	24E+06;9	70E+05;9	25E+05;1	05E+06;1	7.00E+06
Cystathionine;C7H14N2O4S;223.0747;9	84E+06;9	57E+06;9	73E+06;9	71E+06;1	36E+05;1	00E+07;8	70E+06;9	62E+06;9	44E+06;6	68E+05;4	46E+06;2	22E+06;2	96E+06;3	21E+06;1	14E+06;4	49E+06;3	62E+06;3	98E+06;4	03E+06;4	37E+05;4	11E+06;3	92E+06;4	07E+06;4	03E+06;1	0.00E+00
Cysteinesulfinic acid;C3H7NO2S;122.02703;1	31E+05;1	28E+05;1	96E+05;1	52E+05;3	84E+04;3	00E+05;3	66E+05;3	16E+05;3	27E+05;3	44E+04;2	02E+05;2	44E+05;2	23E+05;2	23E+05;2	10E+04;3	17E+05;3	22E+05;4	01E+05;3	47E+05;4	71E+04;4	26E+05;4	04E+05;4	01E+05;4	10E+05;1	3.70E+05
Cytidine;C9H13N3O5;244.0928;2	14E+06;2	12E+06;1	71E+06;1	99E+06;2	43E+05;5	97E+06;5	79E+06;4	03E+06;5	26E+06;1	07E+06;1	85E+06;1	70E+06;1	80E+06;1	78E+06;7	64E+04;1	17E+07;1	13E+07;1	02E+07;1	11E+07;7	77E+05;2	75E+07;2	87E+07;2	21E+07;2	61E+07;3	5.20E+07
Cytidine-5?-monophospho-N-acetylneuraminic acid;C20H31N4O16P;614.14726;2	80E+06;2	67E+06;2	48E+06;2	65E+06;1	61E+05;2	98E+06;2	66E+06;2	67E+06;2	77E+06;1	82E+05;1	33E+06;7	50E+05;1	22E+06;1	10E+06;3	08E+05;3	10E+06;2	58E+06;2	66E+06;2	78E+06;2	80E+05;3	39E+06;3	04E+06;3	04E+06;3	16E+06;2	2.00E+05
Decanoic acid;C10H20O2;171.13905;3	26E+06;3	01E+06;4	69E+06;3	65E+06;9	06E+05;2	74E+06;3	64E+06;4	20E+06;3	53E+06;7	37E+05;2	76E+06;3	31E+06;3	76E+06;3	28E+06;5	01E+05;3	59E+06;3	70E+06;3	84E+06;3	71E+06;1	25E+05;4	71E+06;2	89E+06;3	91E+06;3	84E+06;9	1.20E+06
dihydroxyacetone phosphate (DHAP);C3H7O6P;168.99075;2	28E+06;1	04E+06;2	09E+06;1	80E+06;6	68E+05;5	37E+06;4	73E+06;5	22E+06;5	11E+06;3	35E+05;2	42E+06;1	66E+06;2	44E+06;2	17E+06;4	45E+05;5	42E+06;6	56E+06;7	76E+06;6	58E+06;1	17E+06;1	11E+07;1	05E+07;1	12E+07;1	09E+07;3	7.90E+06
Dodecanoic acid/Lauric acid;C12H24O2;199.17035;2	26E+06;2	25E+06;2	38E+06;2	30E+06;7	23E+04;2	10E+06;1	77E+06;2	07E+06;1	98E+06;1	82E+05;1	82E+06;1	60E+06;1	97E+06;1	80E+06;1	86E+05;2	06E+06;2	94E+06;2	08E+06;2	36E+06;5	02E+05;2	04E+06;2	20E+06;1	88E+06;2	04E+06;1	6.00E+06
FAD;C27H33N9O15P2;786.16441;8	38E+05;8	58E+05;8	73E+05;8	56E+05;1	76E+04;1	03E+06;6	55E+05;9	37E+05;8	74E+05;1	95E+05;7	99E+05;4	86E+05;4	93E+05;5	93E+05;1	79E+05;9	89E+05;9	70E+05;1	12E+06;1	03E+06;8	17E+04;1	18E+06;1	10E+06;1	14E+06;1	14E+06;4	0.00E+00
Fumarate;C4H4O4;115.00368;5	62E+07;5	41E+07;5	53E+07;5	52E+07;1	05E+06;4	57E+07;3	94E+07;4	51E+07;4	34E+07;3	48E+06;5	21E+06;2	97E+06;4	24E+06;4	14E+06;1	12E+06;7	48E+07;6	21E+07;6	23E+07;6	64E+07;7	28E+06;5	58E+07;5	20E+07;5	48E+07;5	42E+07;1	9.70E+07
G6P;C6H13O9P;259.0224;2	85E+06;2	36E+06;3	19E+06;2	80E+06;4	17E+05;2	59E+06;2	37E+06;3	33E+06;2	76E+06;5	03E+05;1	34E+06;6	99E+05;1	09E+06;1	04E+06;3	23E+05;5	33E+06;5	48E+06;5	22E+06;5	34E+06;1	31E+05;6	53E+06;5	79E+06;6	74E+06;6	35E+06;4	9.90E+06
GDP;C10H15N5O11P2;442.01705;4	08E+05;3	74E+05;6	97E+05;4	93E+05;1	77E+05;5	12E+05;3	36E+05;2	43E+05;3	64E+05;1	37E+05;6	07E+04;1	12E+04;6	19E+04;4	46E+04;2	89E+04;6	89E+05;2	32E+05;3	96E+05;4	39E+05;2	32E+05;6	09E+05;6	25E+05;4	38E+05;5	57E+05;1	4.00E+05
GLN;C5H10N2O3;147.07642;8	93E+09;8	92E+09;9	31E+09;9	05E+09;2	22E+08;9	55E+09;8	74E+09;9	28E+09;9	19E+09;4	12E+08;5	47E+09;3	98E+09;4	93E+09;4	79E+09;7	54E+08;1	06E+10;9	32E+09;1	00E+10;9	97E+09;6	40E+08;9	59E+09;8	97E+09;9	03E+09;9	20E+09;3	4.20E+09
GLU;C5H9NO4;148.06043;2	37E+09;2	36E+09;2	32E+09;2	35E+09;2	65E+07;3	08E+09;2	86E+09;2	97E+09;2	97E+09;1	10E+08;1	74E+09;1	28E+09;1	71E+09;1	58E+09;2	57E+08;3	45E+09;3	10E+09;3	17E+09;3	24E+09;1	85E+08;3	97E+09;3	72E+09;3	69E+09;3	79E+09;1	5.40E+09
Glucose;C6H12O6;179.05611;7	77E+06;6	23E+06;6	59E+06;6	86E+06;8	06E+05;6	51E+06;6	16E+06;5	89E+06;6	19E+06;3	11E+05;1	34E+07;1	06E+07;7	77E+06;1	06E+07;2	82E+06;6	41E+06;6	06E+06;8	88E+06;7	12E+06;1	54E+06;1	01E+07;6	77E+06;8	47E+06;8	45E+06;1	6.70E+07
Glyceraldehyde 3-phosphate;C3H7O6P;168.99075;5	58E+06;5	47E+06;5	07E+06;5	37E+06;2	68E+05;4	89E+06;4	14E+06;4	50E+06;4	51E+06;3	75E+05;1	01E+06;3	21E+05;1	43E+06;9	20E+05;5	60E+05;4	54E+06;3	37E+06;3	79E+06;3	90E+06;5	93E+05;4	08E+06;3	29E+06;3	13E+06;3	50E+06;5	9.00E+05
Glycerol 3-phosphate;C3H9O6P;171.0064;2	19E+06;2	13E+06;2	28E+06;2	20E+06;7	55E+04;1	46E+06;1	44E+06;1	43E+06;1	44E+06;1	53E+04;2	04E+05;1	19E+05;3	19E+05;2	14E+05;1	00E+05;2	57E+06;2	36E+06;2	58E+06;2	50E+06;1	24E+05;1	69E+06;1	60E+06;1	58E+06;1	62E+06;5	8.60E+05
Glycine;C2H5NO2;76.0393;1	36E+08;1	40E+08;1	36E+08;1	37E+08;2	31E+06;1	36E+08;1	25E+08;1	39E+08;1	33E+08;7	37E+06;6	91E+07;4	46E+07;5	67E+07;5	68E+07;1	23E+07;1	49E+08;1	31E+08;1	27E+08;1	36E+08;1	17E+07;1	11E+08;1	02E+08;1	07E+08;1	07E+08;4	5.10E+07
GMP;C10H14N5O8P;362.05072;8	21E+05;5	43E+05;1	49E+06;9	51E+05;4	87E+05;7	57E+05;7	34E+05;1	40E+06;9	64E+05;3	78E+05;3	67E+05;9	07E+04;9	97E+05;4	85E+05;4	65E+05;8	31E+05;9	47E+05;7	01E+05;8	26E+05;1	23E+05;1	12E+06;8	24E+05;1	60E+06;1	18E+06;3	9.20E+06
GSH;C10H17N3O6S;308.09108;1	76E+09;1	66E+09;1	71E+09;1	71E+09;5	00E+07;8	78E+08;6	85E+08;7	72E+08;7	78E+08;9	67E+07;3	30E+08;1	94E+08;2	36E+08;2	53E+08;6	96E+07;1	85E+09;1	56E+09;1	67E+09;1	69E+09;1	46E+08;7	20E+08;6	10E+08;6	39E+08;6	56E+08;5	7.00E+08
GSSG;C20H32N6O12S2;613.15924;3	84E+06;3	27E+06;3	64E+06;3	58E+06;2	89E+05;1	57E+06;1	15E+06;1	15E+06;1	29E+06;2	42E+05;7	66E+05;4	18E+05;5	65E+05;5	83E+05;1	75E+05;3	96E+06;3	11E+06;3	44E+06;3	50E+06;4	29E+05;1	37E+06;1	03E+06;9	77E+05;1	13E+06;2	1.30E+06
GTP;C10H16N5O14P3;521.98338;6	15E+05;9	44E+05;1	06E+06;8	73E+05;2	31E+05;1	38E+06;1	68E+06;1	04E+06;1	37E+06;3	20E+05;6	52E+04;6	55E+03;2	82E+04;3	33E+04;2	97E+04;1	75E+06;1	01E+06;8	54E+05;1	20E+06;4	79E+05;2	61E+06;1	69E+06;1	70E+06;2	00E+06;5	2.80E+06
guanine;C5H5N5O;152.05669;2	39E+06;3	12E+06;3	30E+06;2	94E+06;4	82E+05;2	44E+06;2	60E+06;2	62E+06;2	55E+06;9	87E+04;2	65E+06;2	08E+06;2	55E+06;2	43E+06;3	04E+05;6	36E+06;5	88E+06;5	39E+06;5	88E+06;4	85E+05;6	43E+06;9	27E+06;6	60E+06;7	43E+06;1	5.90E+07
guanosine;C10H13N5O5;284.09895;8	08E+05;7	61E+05;9	44E+05;8	38E+05;9	50E+04;2	68E+06;2	38E+06;1	99E+06;2	35E+06;3	46E+05;1	73E+06;1	28E+06;1	70E+06;1	57E+06;2	52E+05;5	52E+06;5	20E+06;4	42E+06;5	05E+06;5	66E+05;1	44E+07;1	40E+07;1	20E+07;1	35E+07;1	2.90E+07
Guanosine 5?-diphospho-D-mannose;C16H25N5O16P2;605.07715;5	96E+05;5	46E+05;6	34E+05;5	92E+05;4	41E+04;9	92E+05;8	12E+05;8	30E+05;8	78E+05;9	91E+04;7	33E+05;3	62E+05;5	14E+05;5	36E+05;1	87E+05;6	43E+05;5	79E+05;5	56E+05;5	93E+05;4	51E+04;9	50E+05;7	95E+05;7	23E+05;8	23E+05;1	1.60E+06
Hexanoic acid;C6H12O2;115.07645;1	19E+07;7	68E+06;1	89E+07;1	28E+07;5	67E+06;6	70E+06;8	16E+06;1	91E+07;1	13E+07;6	78E+06;9	31E+06;1	11E+07;1	63E+07;1	22E+07;3	63E+06;1	04E+07;1	00E+07;1	53E+07;1	19E+07;2	95E+06;1	24E+07;1	65E+07;1	37E+07;1	42E+07;2	1.00E+07
Hexanoyl-carnitine;C13H25NO4;260.18563;2	38E+05;1	71E+05;1	77E+05;1	95E+05;3	71E+04;4	20E+04;1	79E+05;8	28E+04;1	01E+05;7	03E+04;1	72E+05;1	17E+05;2	08E+05;1	66E+05;4	58E+04;1	31E+05;1	14E+05;2	16E+05;1	54E+05;5	46E+04;1	50E+05;3	19E+04;1	93E+05;1	25E+05;8	3.40E+05
Histidine;C6H9N3O2;156.07675;9	85E+08;9	83E+08;1	04E+09;1	00E+09;3	23E+07;1	12E+09;1	02E+09;1	08E+09;1	07E+09;5	03E+07;5	69E+08;3	38E+08;4	39E+08;4	49E+08;1	16E+08;1	29E+09;1	13E+09;1	17E+09;1	20E+09;8	33E+07;1	17E+09;1	09E+09;1	12E+09;1	13E+09;4	4.00E+07
Hydroxy-L-proline;C5H9NO3;132.06552;2	89E+06;2	65E+06;2	41E+06;2	65E+06;2	40E+05;2	25E+06;2	22E+06;2	02E+06;2	16E+06;1	25E+05;1	11E+06;1	01E+06;1	19E+06;1	10E+06;9	02E+04;3	96E+06;3	02E+06;3	61E+06;3	53E+06;4	75E+05;2	80E+06;2	20E+06;2	30E+06;2	43E+06;3	2.10E+06
hypoxanthine;C5H4N4O;137.04579;4	54E+07;4	56E+07;8	94E+07;6	01E+07;2	53E+07;2	60E+07;3	81E+07;4	21E+07;3	54E+07;8	38E+06;5	70E+07;4	45E+07;6	33E+07;5	49E+07;9	57E+06;4	37E+07;6	72E+07;6	14E+07;5	74E+07;1	22E+07;4	70E+07;6	16E+07;7	49E+07;6	12E+07;1	4.00E+08
Inosine;C10H12N4O5;269.08805;7	50E+06;5	33E+06;1	36E+07;8	81E+06;4	29E+06;7	74E+06;9	32E+06;1	14E+07;9	49E+06;1	84E+06;9	94E+06;6	89E+06;1	23E+07;9	71E+06;2	71E+06;9	04E+06;1	26E+07;8	79E+06;1	01E+07;2	13E+06;2	03E+07;2	08E+07;2	67E+07;2	26E+07;3	5.60E+07
Lactate;C3H6O3;89.02442;6	13E+08;5	45E+08;6	54E+08;6	04E+08;5	51E+07;7	31E+08;6	52E+08;7	10E+08;6	98E+08;4	09E+07;3	05E+08;2	00E+08;2	83E+08;2	63E+08;5	54E+07;9	16E+08;7	56E+08;8	00E+08;8	24E+08;8	27E+07;8	59E+08;8	36E+08;8	19E+08;8	38E+08;2	1.00E+07
L-Alanine;C3H7NO2;90.05496;2	81E+08;2	83E+08;2	89E+08;2	84E+08;4	16E+06;2	23E+08;2	12E+08;2	20E+08;2	18E+08;5	69E+06;7	69E+07;4	96E+07;6	42E+07;6	36E+07;1	37E+07;4	17E+08;3	54E+08;3	78E+08;3	83E+08;3	18E+07;2	64E+08;2	49E+08;2	51E+08;2	55E+08;8	1.40E+07
Leucine/Isoleucine;C6H13NO2;132.10191;1	47E+09;1	46E+09;1	59E+09;1	51E+09;7	23E+07;1	71E+09;1	54E+09;1	64E+09;1	63E+09;8	54E+07;8	02E+08;5	09E+08;6	39E+08;6	50E+08;1	47E+08;1	96E+09;1	78E+09;1	84E+09;1	86E+09;9	17E+07;1	78E+09;1	66E+09;1	71E+09;1	72E+09;6	3.00E+07
Linoleic acid;C18H32O2;279.23295;3	63E+06;3	01E+06;3	25E+06;3	30E+06;3	13E+05;3	23E+06;2	96E+06;2	74E+06;2	98E+06;2	45E+05;1	17E+08;1	11E+08;1	12E+08;1	13E+08;3	21E+06;2	20E+06;1	90E+06;2	41E+06;2	17E+06;2	56E+05;3	69E+06;2	55E+06;2	17E+06;2	80E+06;7	9.10E+06
L-Sarcosine;C3H7NO2;90.05496;4	12E+07;3	91E+07;3	90E+07;3	98E+07;1	24E+06;3	49E+07;2	61E+07;3	51E+07;3	20E+07;5	14E+06;1	49E+07;7	87E+06;1	12E+07;1	13E+07;3	52E+06;5	13E+07;4	25E+07;4	41E+07;4	60E+07;4	69E+06;3	07E+07;2	55E+07;3	22E+07;2	95E+07;3	5.20E+07
Lysine;C6H14N2O2;147.1128;1	27E+07;1	16E+07;1	33E+07;1	25E+07;8	62E+05;1	46E+07;1	79E+07;1	57E+07;1	61E+07;1	68E+06;1	25E+07;8	62E+06;1	11E+07;1	07E+07;1	96E+06;1	52E+07;1	46E+07;1	54E+07;1	51E+07;4	16E+05;2	40E+07;2	18E+07;1	86E+07;2	15E+07;2	7.20E+07
Malate;C4H6O5;133.01425;1	07E+09;1	07E+09;1	08E+09;1	07E+09;5	77E+06;9	04E+08;7	77E+08;8	97E+08;8	59E+08;7	14E+07;1	07E+08;5	80E+07;8	15E+07;8	22E+07;2	45E+07;1	42E+09;1	22E+09;1	21E+09;1	28E+09;1	18E+08;1	09E+09;1	02E+09;1	09E+09;1	07E+09;4	4.00E+07
Methionine;C5H11NO2S;150.05833;2	34E+08;2	26E+08;2	37E+08;2	32E+08;5	69E+06;2	64E+08;2	40E+08;2	49E+08;2	51E+08;1	21E+07;1	15E+08;6	83E+07;9	14E+07;9	16E+07;2	34E+07;3	12E+08;2	60E+08;2	77E+08;2	83E+08;2	65E+07;2	70E+08;2	50E+08;2	57E+08;2	59E+08;1	1.00E+07
methyl-lysine (N);C7H16N2O2;161.12845;3	80E+06;3	41E+06;4	21E+06;3	81E+06;4	00E+05;4	03E+06;3	47E+06;4	71E+06;4	07E+06;6	21E+05;1	33E+06;6	36E+05;1	07E+06;1	01E+06;3	51E+05;3	83E+06;3	10E+06;3	42E+06;3	45E+06;3	66E+05;3	63E+06;3	13E+06;3	86E+06;3	54E+06;3	7.30E+06
Myristic acid;C14H28O2;227.20165;5	33E+06;4	25E+06;5	07E+06;4	88E+06;5	64E+05;3	74E+06;4	16E+06;5	73E+06;4	54E+06;1	05E+06;6	12E+07;6	01E+07;5	47E+07;5	87E+07;3	48E+06;5	54E+06;4	79E+06;6	44E+06;5	59E+06;8	26E+05;6	15E+06;6	14E+06;4	97E+06;5	75E+06;6	7.80E+06
Myristoyl-carnitine;C21H41NO4;372.31084;3	94E+06;4	08E+06;3	84E+06;3	95E+06;1	21E+05;2	24E+06;1	99E+06;1	85E+06;2	03E+06;1	98E+05;2	73E+06;1	82E+06;2	57E+06;2	37E+06;4	86E+05;9	74E+06;7	81E+06;7	21E+06;8	25E+06;1	32E+06;6	72E+06;6	65E+06;6	57E+06;6	65E+06;7	5.10E+05
NAD+;C21H27N7O14P2;664.1164;8	55E+07;7	88E+07;8	20E+07;8	21E+07;3	35E+06;9	47E+07;7	47E+07;8	72E+07;8	55E+07;1	01E+07;3	54E+07;2	06E+07;3	08E+07;2	89E+07;7	57E+06;8	85E+07;7	18E+07;7	68E+07;7	90E+07;8	57E+06;6	90E+07;6	12E+07;6	68E+07;6	57E+07;4	2.00E+06
NADH;C21H29N7O14P2;666.13205;9	70E+06;8	01E+06;7	53E+06;8	41E+06;1	14E+06;9	27E+06;7	35E+06;7	98E+06;8	20E+06;9	79E+05;1	31E+05;1	95E+04;0	00E+00;5	02E+04;7	07E+04;1	19E+07;7	59E+06;9	09E+06;9	53E+06;2	19E+06;9	05E+06;7	72E+06;7	95E+06;8	24E+06;7	1.10E+06
NADP+;C21H28N7O17P3;744.08273;3	58E+05;3	59E+05;3	54E+05;3	57E+05;2	65E+03;4	49E+05;3	19E+05;3	36E+05;3	68E+05;7	07E+04;1	52E+05;3	68E+04;1	25E+05;1	05E+05;6	02E+04;5	41E+05;3	99E+05;2	89E+05;4	10E+05;1	26E+05;4	44E+05;4	53E+05;3	67E+05;4	21E+05;4	7.30E+05
NADPH;C21H30N7O17P3;746.09838;9	82E+05;8	74E+05;8	11E+05;8	89E+05;8	65E+04;1	44E+06;1	01E+06;8	65E+05;1	11E+06;2	99E+05;4	18E+05;2	07E+04;7	08E+04;1	70E+05;2	16E+05;1	53E+06;1	04E+06;7	85E+05;1	12E+06;3	79E+05;1	42E+06;1	16E+06;9	95E+05;1	19E+06;2	1.40E+06
nicotinamide;C6H6N2O;123.05529;1	71E+07;1	40E+07;1	52E+07;1	54E+07;1	56E+06;1	72E+07;1	36E+07;1	49E+07;1	52E+07;1	82E+06;7	02E+06;4	38E+06;5	72E+06;5	71E+06;1	32E+06;3	25E+07;2	63E+07;2	84E+07;2	91E+07;3	15E+06;2	72E+07;2	55E+07;2	90E+07;2	72E+07;1	7.50E+07
nicotinamide N-oxide;C6H6N2O2;139.0502;1	92E+06;2	36E+06;2	36E+06;2	21E+06;2	54E+05;1	79E+06;4	15E+06;2	50E+06;2	81E+06;1	21E+06;1	53E+06;1	30E+06;1	48E+06;1	44E+06;1	21E+05;1	61E+06;2	06E+06;2	18E+06;1	95E+06;3	00E+05;1	54E+06;1	92E+06;3	66E+06;2	37E+06;1	1.30E+07
Octanoic acid;C8H16O2;143.10775;7	16E+06;6	33E+06;8	96E+06;7	48E+06;1	34E+06;4	79E+06;5	56E+06;8	99E+06;6	45E+06;2	24E+06;6	08E+06;6	93E+06;6	99E+06;6	67E+06;5	09E+05;7	12E+06;6	73E+06;7	47E+06;7	11E+06;3	70E+05;6	95E+06;7	01E+06;6	45E+06;6	80E+06;3	7.00E+05
Oleic acid;C18H34O2;281.2486;1	98E+07;1	89E+07;1	98E+07;1	95E+07;5	20E+05;2	05E+07;1	95E+07;1	59E+07;1	86E+07;2	42E+06;1	07E+09;9	92E+08;9	95E+08;1	02E+09;4	42E+07;1	98E+07;1	68E+07;2	02E+07;1	89E+07;1	86E+06;3	10E+07;2	13E+07;1	78E+07;2	34E+07;6	8.40E+07
O-Phosphoethanolamine;C2H8NO4P;140.0118;1	34E+07;1	35E+07;1	47E+07;1	39E+07;7	23E+05;1	40E+07;1	18E+07;1	50E+07;1	36E+07;1	64E+06;1	11E+07;5	38E+06;9	16E+06;8	55E+06;2	91E+06;6	80E+07;5	64E+07;5	59E+07;6	01E+07;6	85E+06;5	40E+07;5	06E+07;5	83E+07;5	43E+07;3	8.60E+07
Ornithine;C5H12N2O2;133.09715;3	63E+06;4	14E+06;5	68E+06;4	48E+06;1	07E+06;8	10E+06;6	08E+06;7	64E+06;7	27E+06;1	06E+06;4	31E+06;3	00E+06;4	85E+06;4	05E+06;9	51E+05;3	59E+06;3	40E+06;3	92E+06;3	64E+06;2	63E+05;6	97E+06;7	31E+06;7	52E+06;7	27E+06;2	7.80E+06
Oxaloacetic acid;C4H4O5;132.00587;1	54E+05;9	48E+04;2	22E+05;1	57E+05;6	37E+04;8	09E+04;1	20E+05;1	27E+05;1	09E+05;2	48E+04;1	38E+05;1	46E+05;1	63E+05;1	49E+05;1	28E+04;4	97E+04;9	41E+04;1	21E+05;8	83E+04;3	60E+04;4	67E+04;5	85E+04;9	21E+04;6	58E+04;2	3.60E+05
oxoadipate;C6H8O5;159.0299;1	14E+06;8	29E+05;1	16E+06;1	04E+06;1	86E+05;7	93E+05;5	61E+05;7	93E+05;7	16E+05;1	34E+05;6	55E+05;5	35E+05;6	81E+05;6	24E+05;7	79E+04;8	38E+05;6	28E+05;6	37E+05;7	01E+05;1	19E+05;7	01E+05;5	44E+05;6	50E+05;6	32E+05;8	1.00E+04
oxypurinol;C5H4N4O2;151.02615;3	96E+06;4	40E+06;5	26E+06;4	54E+06;6	61E+05;3	23E+06;3	75E+06;3	31E+06;3	43E+06;2	80E+05;3	49E+06;3	09E+06;3	35E+06;3	31E+06;2	03E+05;5	69E+06;5	78E+06;7	54E+06;6	34E+06;1	04E+06;5	30E+06;4	95E+06;4	93E+06;5	06E+06;2	8.00E+05
Palmitic acid;C16H32O2;255.23295;3	16E+07;2	72E+07;2	81E+07;2	90E+07;2	32E+06;4	33E+07;3	28E+07;2	60E+07;3	40E+07;8	72E+06;4	39E+08;4	21E+08;4	08E+08;4	23E+08;1	56E+07;3	53E+07;4	24E+07;3	96E+07;3	91E+07;3	58E+06;3	20E+07;3	53E+07;2	87E+07;3	20E+07;3	3.00E+07
Palmitoleic acid;C16H30O2;253.2173;6	70E+06;6	59E+06;5	82E+06;6	37E+06;4	79E+05;6	62E+06;6	52E+06;5	34E+06;6	16E+06;7	12E+05;2	37E+08;2	28E+08;2	27E+08;2	31E+08;5	51E+06;4	72E+06;4	63E+06;5	20E+06;4	85E+06;3	06E+05;7	38E+06;6	06E+06;4	11E+06;5	85E+06;1	6.50E+07
Palmitoyl-carnitine;C23H45NO4;400.34214;3	23E+06;3	80E+06;2	94E+06;3	32E+06;4	38E+05;2	34E+06;2	35E+06;1	92E+06;2	20E+06;2	45E+05;3	75E+06;2	45E+06;3	28E+06;3	16E+06;6	58E+05;1	21E+07;8	92E+06;8	18E+06;9	73E+06;2	08E+06;9	24E+06;8	98E+06;9	57E+06;9	26E+06;2	9.60E+06
Pantothenate;C9H17NO5;220.11795;1	49E+07;1	30E+07;1	48E+07;1	42E+07;1	07E+06;1	54E+07;1	31E+07;1	55E+07;1	47E+07;1	36E+06;9	28E+06;5	61E+06;8	11E+06;7	67E+06;1	87E+06;3	04E+07;2	41E+07;2	75E+07;2	73E+07;3	15E+06;2	13E+07;1	89E+07;2	41E+07;2	14E+07;2	6.00E+07
PEP;C3H5O6P;166.9751;2	90E+06;1	69E+06;2	75E+06;2	45E+06;6	60E+05;3	65E+06;3	18E+06;4	64E+06;3	82E+06;7	45E+05;4	68E+06;2	81E+06;4	49E+06;3	99E+06;1	03E+06;3	15E+06;5	94E+06;4	27E+06;4	45E+06;1	40E+06;4	87E+06;4	96E+06;6	06E+06;5	30E+06;6	6.30E+06
Phenylalanine;C9H11NO2;166.08626;1	45E+08;1	39E+08;1	45E+08;1	43E+08;3	46E+06;1	51E+08;1	42E+08;1	42E+08;1	45E+08;5	20E+06;6	70E+07;4	26E+07;5	33E+07;5	43E+07;1	22E+07;1	91E+08;1	58E+08;1	67E+08;1	72E+08;1	71E+07;1	64E+08;1	51E+08;1	54E+08;1	56E+08;6	8.10E+07
phosphocreatine;C4H10N3O5P;210.02853;9	49E+07;7	67E+07;8	24E+07;8	47E+07;9	31E+06;1	26E+08;8	35E+07;1	09E+08;1	06E+08;2	14E+07;4	36E+07;2	01E+07;2	81E+07;3	06E+07;1	19E+07;1	59E+08;1	28E+08;1	29E+08;1	39E+08;1	76E+07;1	28E+08;1	04E+08;1	24E+08;1	19E+08;1	2.90E+08
Proline;C5H9NO2;116.07061;4	74E+09;4	83E+09;4	78E+09;4	78E+09;4	51E+07;6	85E+09;6	33E+09;6	24E+09;6	47E+09;3	29E+08;3	60E+09;2	31E+09;3	14E+09;3	02E+09;6	54E+08;6	47E+09;5	50E+09;5	49E+09;5	82E+09;5	63E+08;7	32E+09;6	84E+09;7	01E+09;7	06E+09;2	4.30E+09
Propionyl-carnitine;C10H19NO4;218.13868;5	60E+06;5	58E+06;5	22E+06;5	47E+06;2	14E+05;3	28E+06;2	83E+06;2	92E+06;3	01E+06;2	38E+05;8	29E+05;5	08E+05;6	63E+05;6	67E+05;1	61E+05;6	70E+06;5	22E+06;5	33E+06;5	75E+06;8	25E+05;3	98E+06;3	73E+06;3	69E+06;3	80E+06;1	5.70E+06
Pyruvate;C3H4O3;87.00877;2	10E+07;1	54E+07;1	98E+07;1	87E+07;2	95E+06;1	84E+07;1	45E+07;1	89E+07;1	73E+07;2	41E+06;1	82E+07;1	13E+07;1	40E+07;1	45E+07;3	48E+06;2	06E+07;1	55E+07;1	62E+07;1	74E+07;2	76E+06;1	80E+07;1	23E+07;1	48E+07;1	50E+07;2	8.60E+07
Ribose phosphate;C5H11O8P;229.01188;6	70E+05;2	74E+05;1	55E+06;8	31E+05;6	53E+05;1	45E+06;1	40E+06;1	71E+06;1	52E+06;1	66E+05;1	06E+06;4	58E+05;1	36E+06;9	59E+05;4	59E+05;9	41E+05;1	69E+06;1	37E+06;1	33E+06;3	76E+05;2	98E+06;2	40E+06;3	39E+06;2	92E+06;4	9.70E+06
S-Adenosyl-L-Homocysteine;C14H20N6O5S;385.12886;1	14E+07;1	01E+07;1	16E+07;1	10E+07;8	14E+05;1	08E+07;9	21E+06;1	07E+07;1	02E+07;8	91E+05;2	61E+06;1	59E+06;2	59E+06;2	26E+06;5	83E+05;1	36E+07;1	11E+07;1	16E+07;1	21E+07;1	32E+06;1	07E+07;9	65E+06;1	04E+07;1	03E+07;5	4.10E+06
S-Adenosyl-L-methionine;C15H22N6O5S;399.14451;9	00E+06;1	14E+07;1	13E+07;1	06E+07;1	36E+06;1	19E+07;1	43E+07;1	59E+07;1	40E+07;2	01E+06;7	73E+06;6	04E+06;8	32E+06;7	36E+06;1	18E+06;1	12E+07;1	32E+07;1	36E+07;1	27E+07;1	29E+06;1	39E+07;1	86E+07;1	79E+07;1	68E+07;2	5.40E+07
Sedoheptulose-7-phosphate (D);C7H15O10P;289.03301;4	28E+05;4	55E+05;5	26E+05;4	70E+05;5	06E+04;7	95E+05;6	03E+05;6	71E+05;6	90E+05;9	74E+04;2	49E+05;4	54E+04;1	71E+05;1	55E+05;1	03E+05;9	24E+05;8	80E+05;8	62E+05;8	89E+05;3	19E+04;1	30E+06;1	12E+06;1	30E+06;1	24E+06;1	4.00E+05
Serine;C3H7NO3;106.04987;3	42E+08;3	41E+08;3	62E+08;3	48E+08;1	18E+07;3	62E+08;3	49E+08;3	66E+08;3	59E+08;8	89E+06;2	16E+08;1	50E+08;1	90E+08;1	85E+08;3	32E+07;3	92E+08;3	46E+08;3	81E+08;3	73E+08;2	40E+07;3	55E+08;3	29E+08;3	27E+08;3	37E+08;1	5.60E+08
Stearic acid;C18H36O2;283.26425;2	08E+07;2	73E+07;1	79E+07;2	20E+07;4	81E+06;1	92E+07;2	21E+07;3	31E+07;2	48E+07;7	33E+06;9	84E+07;8	67E+07;9	02E+07;9	18E+07;6	01E+06;2	50E+07;3	01E+07;4	78E+07;3	43E+07;1	20E+07;3	45E+07;2	61E+07;2	06E+07;2	71E+07;7	0.00E+00
Succinic acid;C4H6O4;117.01933;1	30E+07;9	71E+06;1	35E+07;1	21E+07;2	06E+06;1	05E+07;9	92E+06;1	06E+07;1	03E+07;3	67E+05;1	72E+06;1	14E+06;1	52E+06;1	46E+06;2	95E+05;1	29E+07;1	16E+07;1	21E+07;1	22E+07;6	56E+05;1	14E+07;1	01E+07;9	93E+06;1	05E+07;8	4.00E+05
Taurine;C2H7NO3S;124.00739;3	42E+08;3	24E+08;3	47E+08;3	38E+08;1	21E+07;3	17E+08;2	51E+08;3	10E+08;2	93E+08;3	63E+07;1	14E+08;7	13E+07;9	38E+07;9	30E+07;2	14E+07;3	84E+08;3	27E+08;3	27E+08;3	46E+08;3	29E+07;2	44E+08;2	20E+08;2	58E+08;2	41E+08;1	9.20E+08
Threonine;C4H9NO3;120.06552;2	76E+08;2	76E+08;2	85E+08;2	79E+08;5	20E+06;3	09E+08;2	97E+08;3	02E+08;3	03E+08;6	03E+06;1	51E+08;9	77E+07;1	32E+08;1	27E+08;2	70E+07;3	57E+08;3	11E+08;3	19E+08;3	29E+08;2	46E+07;3	28E+08;2	97E+08;3	07E+08;3	11E+08;1	5.80E+08
Tryptophan;C11H12N2O2;205.09715;1	70E+08;1	66E+08;1	68E+08;1	68E+08;2	00E+06;1	94E+08;1	75E+08;1	71E+08;1	80E+08;1	23E+07;8	16E+07;4	99E+07;6	30E+07;6	48E+07;1	59E+07;2	30E+08;1	86E+08;2	01E+08;2	06E+08;2	24E+07;2	09E+08;1	95E+08;1	89E+08;1	98E+08;1	3.00E+07
Tyrosine;C9H11NO3;182.08117;1	31E+08;1	28E+08;1	34E+08;1	31E+08;3	00E+06;1	50E+08;1	34E+08;1	40E+08;1	41E+08;8	08E+06;6	76E+07;4	18E+07;5	52E+07;5	49E+07;1	29E+07;1	71E+08;1	47E+08;1	57E+08;1	58E+08;1	21E+07;1	54E+08;1	45E+08;1	46E+08;1	48E+08;4	9.30E+07
UDP;C9H14N2O12P2;402.99492;2	01E+06;1	51E+06;2	14E+06;1	89E+06;3	33E+05;1	13E+06;8	50E+05;1	03E+06;1	00E+06;1	42E+05;1	49E+05;3	91E+04;1	99E+05;1	29E+05;8	18E+04;2	58E+06;2	13E+06;1	87E+06;2	19E+06;3	59E+05;1	47E+06;1	29E+06;1	35E+06;1	37E+06;9	1.70E+05
UDP-GlcNAc;C17H27N3O17P2;606.07429;8	92E+07;8	54E+07;8	47E+07;8	64E+07;2	42E+06;1	10E+08;9	03E+07;1	01E+08;1	00E+08;9	86E+06;4	46E+07;2	10E+07;3	30E+07;3	29E+07;1	18E+07;1	74E+08;1	40E+08;1	41E+08;1	52E+08;1	93E+07;1	51E+08;1	32E+08;1	47E+08;1	43E+08;1	0.00E+00
UMP;C9H13N2O9P;323.02859;3	25E+06;2	16E+06;4	59E+06;3	33E+06;1	22E+06;1	31E+06;1	47E+06;2	02E+06;1	60E+06;3	72E+05;8	85E+05;4	81E+05;9	10E+05;7	59E+05;2	41E+05;2	83E+06;3	33E+06;2	62E+06;2	93E+06;3	65E+05;1	96E+06;1	72E+06;2	50E+06;2	06E+06;3	9.90E+06
urate;C5H4N4O3;167.02106;4	52E+05;5	10E+05;5	16E+05;4	93E+05;3	53E+04;2	87E+05;2	95E+05;2	58E+05;2	80E+05;1	95E+04;2	00E+05;4	86E+04;2	33E+05;1	61E+05;9	83E+04;1	98E+05;2	46E+05;1	93E+05;2	12E+05;2	93E+04;1	64E+05;2	45E+05;2	54E+05;2	21E+05;4	9.60E+05
uridine;C9H12N2O6;245.07681;3	05E+05;3	39E+05;2	96E+05;3	13E+05;2	27E+04;3	38E+05;2	89E+05;3	14E+05;3	14E+05;2	45E+04;3	71E+04;1	16E+04;2	17E+04;2	35E+04;1	28E+04;2	85E+05;2	13E+05;2	96E+05;2	65E+05;4	51E+04;3	20E+05;2	44E+05;3	11E+05;2	92E+05;4	1.50E+05
Uridine 5?-diphospho-N-acetylgalactosamine;C17H27N3O17P2;607.08157;8	87E+07;8	54E+07;8	48E+07;8	63E+07;2	10E+06;1	10E+08;9	00E+07;1	01E+08;1	00E+08;1	00E+07;4	45E+07;2	11E+07;3	28E+07;3	28E+07;1	17E+07;1	74E+08;1	40E+08;1	40E+08;1	51E+08;1	96E+07;1	51E+08;1	32E+08;1	47E+08;1	43E+08;1	0.00E+00
uridine diphosphate galactose/glucose;C15H24N2O17P2;565.04774;3	04E+07;2	65E+07;2	97E+07;2	89E+07;2	08E+06;1	83E+07;1	41E+07;1	77E+07;1	67E+07;2	27E+06;4	97E+06;2	50E+06;4	02E+06;3	83E+06;1	25E+06;5	48E+07;4	49E+07;4	22E+07;4	73E+07;6	63E+06;3	69E+07;3	15E+07;3	52E+07;3	45E+07;2	7.60E+07
UTP;C9H15N2O15P3;482.96125;3	86E+06;4	09E+06;5	04E+06;4	33E+06;6	26E+05;2	91E+06;3	17E+06;3	10E+06;3	06E+06;1	35E+05;4	93E+05;1	07E+05;4	91E+05;3	64E+05;2	22E+05;8	41E+06;5	99E+06;5	84E+06;6	75E+06;1	44E+06;4	62E+06;3	85E+06;3	68E+06;4	05E+06;5	1.00E+05
Valine;C5H11O2N;118.08626;7	71E+08;7	66E+08;7	97E+08;7	78E+08;1	66E+07;8	90E+08;8	07E+08;8	28E+08;8	42E+08;4	32E+07;4	21E+08;2	78E+08;3	46E+08;3	48E+08;7	15E+07;1	02E+09;8	60E+08;9	13E+08;9	31E+08;8	15E+07;9	27E+08;8	49E+08;8	56E+08;8	77E+08;4	3.20E+08
Xanthine;C10H12N4O6;285.08296;4	41E+06;4	77E+06;5	71E+06;4	96E+06;6	71E+05;3	86E+06;4	09E+06;3	51E+06;3	82E+06;2	92E+05;3	92E+06;3	55E+06;4	21E+06;3	89E+06;3	31E+05;6	07E+06;6	37E+06;8	29E+06;6	91E+06;1	20E+06;5	96E+06;6	11E+06;5	48E+06;5	85E+06;3	2.90E+06
;;;;;;;;;;;;;;;;;;;;;;;;;;;
